# Supplementary material for: Improved Progression-Free Long-Term Survival of a Nation-Wide Patient Population with Metastatic Melanoma
Source: Cancers (Basel). 2020 Sep 11;12(9):2591. doi: 10.3390/cancers12092591 (PMC7564087; doi:10.3390/cancers12092591)
Supplement: Supplementary file 1 [file cancers-12-02591-s001.zip › Supplementary Table S1.xlsx]

## Sheet: Supplementary
Supplementary Table S1. Univariate Analysis of Patient Characteristics 2008-2016
Variable	Na	% Alive	median OS	95% CI	p value
Age					0.04
< 70 years	1144	19	10.5	9.6-11.5
≥70 years	602	14	9.5	8.5-10.8
Gender					0.01
Male	1019	16	9.8	8.9-10.7
Female	728	19	10.8	9.4-11.9
PS					<0.0001
0-1	598	14	12.0	11.3-13.6
≥2	126	2	4.3	3.5-5.2
Melanoma type					<0.0001
Cutaneous	1343	19	10.8	9.9-11.6
Mucosal	69	12	10.6	7.5-15.0
Ocular	110	3	7.3	5.4-8.7
Unknown primary	221	16	8.4	6.8-11.9
BRAF status					0.6
Wild-type	607	22	13.8	11.9-15.9
Any mutation	626	20	12.1	11.2-14.5
LDH					<0.0001
Below ULN	583	31	22.1	19.6-25.9
Above ULN	640	14	8.4	7.7-9.5
Stage					<0.0001
M1a	237	36	30.6	21.7-46.9
M1b	225	25	20.5	17.3-26.3
M1c	915	14	9.2	8.3-9.9
M1d	331	7	5.2	4.8-6.2
CNS metastases present					<0.0001
No	1407	19	11.9	11.2-13.2
Yes	331	7	5.2	4.8-6.2
Bone metastases present					<0.0001
No	1286	20	11.9	11.3-13.1
Yes	411	10	6.5	5.8-7.4
Lung metastases present					0.0002
No	821	20	11.6	10.6-13.1
Yes	876	14	9.1	8.2-10.1
Liver metastases present					<0.0001
No	1094	22	13.2	11.9-15.1
Yes	603	9	6.6	6.1-7.6
Any BRAFi/MEKib					0.5
No	1265	19	9.5	8.7-10.7
Yes	475	12	11.3	10.1-12.5
Any anti-CTLA4 therapyb					<0.0001
No	1051	13	6.7	6.2-7.4
Yes	692	23	20.7	17.6-22.8
Any anti-PD1 therapyb					<0.0001
No	1191	8	7.1	6.5-7.6
Yes	547	36	31.5	27.9-37.5
Any anti-CTLA4 or anti-PD1 therapyb					<0.0001
No	821	6	5.6	5.2-6.1
Yes	923	27	21.1	18.6-23.0
aThe number of patients included in the univariate analyses is slightly lower than in Table 1 due to lack of date of death/censoring date; bDuring their entire treatment course. N= Number; OS = Overall Survival; CI = Confidence Interval; PS = Performance Status; ULN = Upper Level of Normal
