# Supplementary material for: Improved Progression-Free Long-Term Survival of a Nation-Wide Patient Population with Metastatic Melanoma
Source: Cancers (Basel). 2020 Sep 11;12(9):2591. doi: 10.3390/cancers12092591 (PMC7564087; doi:10.3390/cancers12092591)
Supplement: Supplementary file 1 [file cancers-12-02591-s001.zip › Supplementary Table S2.xlsx]

## Sheet: Ark1
Supplementary Table S2. Baseline characteristics for BRAF mutated patients treated with or without BRAFi/MEKi
Variable	BRAFi/MEKi treatment (%)	No BRAFi/MEKi treatment (%)	p valuea
BRAF mutated	470	157
Age			0.5236
< 70 years	334 (71)	115 (74)
≥ 70 years	136 (29)	41 (26)
Male gender	265 (56)	89 (57)	0.9468
Melanoma type			0.1678
Cutaneous	409 (87)	129 (82)
Mucosal	2 (<1)	3 (2)
Ocular	1 (<1)	0 (0)
Unknown primary	58 (12)	25 (16)
NA	0	0
PS			0.003
0-1	241 (73)	42 (93)
2-3	89 (27)	3 (7)
NA	140	112
LDH			0.0008
Below ULN	163 (39)	68 (56)
Above ULN	259 (61)	54 (44)
NA	48	35
Stage			0.0001
M1a	59 (13)	30 (20)
M1b	47 (10)	28 (18)
M1c	230 (50)	75 (49)
M1d	127 (27)	19 (13)
NA	7	5
Metastatic sites
CNS metastases present	127 (27)	19 (12)	0.0001
NA	0	0
Bone metastases present	133 (29)	21 (14)	0.0002
NA	11	5
Liver metastases present	153 (33)	36 (24)	0.0257
NA	11	5
Lung metastases present	230 (50)	81 (53)	0.4966
NA	11	5
aChi-square-test. BRAFi/MEKi = BRAF inhibitor/MEK inhibitor; PS = Performance Status; NA= Not Applicable.
